# Supplementary material for: Is Revision Arthroscopic Bankart Repair a Viable Option? A Systematic Review of Recurrent Instability following Bankart Repair
Source: J Clin Med. 2024 May 23;13(11):3067. doi: 10.3390/jcm13113067 (PMC11172870; doi:10.3390/jcm13113067)
Supplement: Supplementary file 1 [file jcm-13-03067-s001.zip]

Archive with 1 entries (1 files):
- jcm-2992499-supplementary.pdf
